# Supplementary material for: Prognostic Significance of p16 and Its Relationship with Human Papillomavirus Status in Patients with Penile Squamous Cell Carcinoma: Results of 5 Years Follow-Up
Source: Cancers (Basel). 2022 Dec 7;14(24):6024. doi: 10.3390/cancers14246024 (PMC9775956; doi:10.3390/cancers14246024)
Supplement: Supplementary file 1 [file cancers-14-06024-s001.zip]

Archive with 1 entries (1 files):
- cancers-2027229-supplementary.pdf
